# Supplementary material for: Machine Learning Algorithm for Predicting Warfarin Dose in Caribbean Hispanics Using Pharmacogenetic Data
Source: Front Pharmacol. 2020 Jan 22;10:1550. doi: 10.3389/fphar.2019.01550 (PMC6987072; doi:10.3389/fphar.2019.01550)
Supplement: Supplementary file 1 [file DataSheet_1.xlsx]

## Sheet: ML models predictions
Models	V2			V1			Comparison (V2 vs. V1)
	MAE	95% CI	W/ 20%	MAE	95% CI	W/ 20%	MAE	W/ 20%		Legend:
reg.rpart, RPART	6.26642	4.16-8.38	72.2222	7.24	4.95-9.52	55.5556	-0.134473	0.3		V1: excluding common variants (i.e., CYP2C9*2 rs1799853T; VKORC1 rs9934438T; CYP4F2*3 rs2108622A; NQO1*2 rs1800566T)
reg.earth, MARS	8.51925	5.92-11.12	55.5556	8.87	6.49-11.24	50	-0.0395434	0.111111
reg.randomForest, RFR	4.72686	3.24-6.21	80.5556	4.93	3.28-6.57	80.5556	-0.0412046	0
MultilayerPerceptron, ANN	9.73283	6.53-12.93	58.3333	14.4	10.46-18.34	27.7778	-0.324109	1.1		V2: including all variants
SMOreg, SVR	6.62406	4.75-8.50	58.3333	6.86	4.75-8.97	61.1111	-0.0343942	-0.0454545
lazy.Ibk K=1	6.78056	4.41-9.15	66.6667	9.09	5.74-12.43	55.5556	-0.254064	0.2
lazy.Ibk K=2	6.30139	3.88-8.72	69.4444	7.86	4.70-11.02	58.3333	-0.198297	0.190476
lazy.Ibk K=3	6.14636	3.72-8.57	72.2222	8.23	5.12-11.35	58.3333	-0.253176	0.238095
REPTree, REPT	10.0477	7.19-12.91	38.8889	9.87	6.62-13.12	47.2222	0.0180035	-0.176471
V2 Models	Normal			Sensitive			Resistant				Models Comparisons (V2 vs. V1)	Normal		Sensitive		Resistant
	MAE	95% CI	W/ 20%	MAE	95% CI	W/ 20%	MAE	95% CI	W/ 20%			MAE	W/ 20%	MAE	W/ 20%	MAE	W/ 20%
reg.rpart, RPART	4.16516	2.60-5.73	88	9.82775	3.53-16.12	37.5	14.28	7.19-21.37	33.3333		reg.rpart, RPART	-0.0468741	0.222222	-0.248643	0.5	-0.0787097	0.33
reg.earth, MARS	6.97576	4.44-9.52	68	11.7248	4.71-18.74	25	12.8337	0.71-26.38	33.3333		reg.earth, MARS	-0.153427	0.214286	0.0248907	0	0.777516	-0.5
reg.randomForest, RFR	3.02584	2.29-3.76	100	6.77238	2.77-10.77	37.5	13.4473	7.41-19.48	33.3333		reg.randomForest, RFR	0.0398076	0	-0.0554568	-0.25	-0.146201	0.33
MultilayerPerceptron, ANN	8.0294	5.01-11.05	68	10.3237	1.49-19.15	50	22.3523	10.55-34.16	0		MultilayerPerceptron, ANN	-0.389399	0.888889	-0.407022	3	0.334468	0
SMOreg, SVR	5.67484	4.10-7.25	60	4.78575	1.21-8.36	75	19.4363	15.83-23.05	0		SMOreg, SVR	0.000853616	-0.117647	-0.142339	0.2	-0.0363742	0
lazy.Ibk K=1	3.624	2.01-5.24	88	14.375	9.03-19.72	12.5	12.8333	2.48-23.18	33.3333		lazy.Ibk K=1	-0.403947	0.222222	0.12217	-0.5	-0.469697	0.33
lazy.Ibk K=2	3.749	1.94-5.55	88	13.7969	7.32-20.27	12.5	7.58333	2.33-17.50	66.6667		lazy.Ibk K=2	-0.395323	0.294118	0.478765	-0.666667	-0.57397	1
lazy.Ibk K=3	3.82576	2.01-5.64	88	12.8594	5.73-19.99	25	7.58333	2.33-17.50	66.6667		lazy.Ibk K=3	-0.43238	0.294118	0.378282	-0.333333	-0.57397	1
REPTree, REPT	7.36196	5.18-9.54	44	16.5523	7.95-25.15	12.5	15.0833	2.67-27.50	66.6667		REPTree, REPT	0.0684993	-0.214286	0.345711	-0.666667	-0.465888	0.66
V1 Models	Normal			Sensitive			Resistant
	MAE	95% CI	W/ 20%	MAE	95% CI	W/ 20%	MAE	95% CI	W/ 20%
reg.rpart, RPART	4.37	2.84-5.91	72	13.08	6.68-19.48	25	15.5	10.23-20.76	0
reg.earth, MARS	8.24	5.26-11.22	56	11.44	6.55-16.33	25	7.22	2.11-12.33	66.6667
reg.randomForest, RFR	2.91	2.18-3.64	100	7.17	3.48-10.86	50	15.75	8.20-23.29	0
MultilayerPerceptron, ANN	13.15	9.38-16.93	36	17.41	3.86-30.95	12.5	16.75	10.87-22.63	0
SMOreg, SVR	5.67	3.82-7.53	68	5.58	1.54-9.62	62.5	20.17	13.06-27.28	0
lazy.Ibk K=1	6.08	2.64-9.52	72	12.81	6.15-19.48	25	24.2	15.76-32.64	0
lazy.Ibk K=2	6.2	2.88-9.51	68	9.33	2.17-16.49	37.5	17.8	1.57-34.03	33.3333
lazy.Ibk K=3	6.74	3.46-10.01	68	9.33	2.17-16.49	37.5	17.8	1.57-34.03	33.3333
REPTree, REPT	6.89	4.68-9.09	56	12.3	2.60-22.01	37.5	28.24	27.09-29.39	0
